# Supplementary material for: Influence of anxiety on university students’ academic involution behavior during COVID-19 pandemic: Mediating effect of cognitive closure needs
Source: Front Psychol. 2022 Sep 29;13:1005708. doi: 10.3389/fpsyg.2022.1005708 (PMC9558283; doi:10.3389/fpsyg.2022.1005708)
Supplement: Supplementary file 2 [file Table_2.xlsx]

## Sheet: Sheet1
	COVID-19 perceived risk scale							Generalized anxiety disorder scale							Brief need for closure scale										Brief need for closure scale															Academic involvement behavior scale
id	A1	A2	A3	A4	A5	A6	A7	B1	B2	B3	B4	B5	B6	B7	C1	C2	C3	C4	C5	C6	C7	C8	C9	C10	D1	D2	D3	D4	D5	D6	D7	D8	D9	D10	D11	D12	D13	D14	D15	E1	E2	E3	E4	E5	E6	E7	E8	E9	E10
1	2	2	3	3	2	2	2	0	0	1	2	1	1	1	2	1	2	1	2	1	2	2	2	2	3	1	3	4	2	3	5	5	4	3	2	4	4	2	3	4	4	5	4	3	3	1	1	2	2
2	2	3	3	2	2	2	2	1	0	0	0	0	0	0	1	0	0	1	2	1	1	1	1	0	2	2	2	1	2	2	3	4	2	2	2	4	3	2	2	1	2	1	2	4	1	1	1	1	1
3	2	1	2	2	2	2	3	0	0	1	1	0	1	1	1	2	1	0	2	1	1	1	1	1	3	2	3	3	2	2	5	5	2	3	2	4	4	5	2	3	2	1	1	2	1	1	1	1	1
4	2	3	3	3	3	3	2	1	1	1	1	1	1	1	1	2	2	1	2	2	1	2	2	2	5	2	2	4	2	2	5	5	3	2	2	4	5	2	4	2	2	3	2	2	1	1	1	1	1
5	3	2	4	3	4	3	2	2	2	2	1	1	1	0	3	2	2	3	3	1	2	3	2	2	5	3	3	5	5	4	4	5	5	2	4	3	3	2	4	3	4	3	4	4	1	1	3	2	2
6	2	2	4	3	2	2	2	1	0	1	1	0	1	0	1	1	1	3	3	1	3	3	1	1	4	3	5	5	2	2	1	4	2	2	2	5	6	1	3	3	2	2	1	3	1	3	3	1	3
7	2	2	3	3	3	3	4	2	1	2	3	3	1	1	1	3	1	1	2	2	3	3	3	3	5	4	2	2	4	4	4	2	4	3	4	4	4	4	4	5	4	5	5	3	3	4	4	4	4
8	2	2	3	3	3	3	2	0	1	1	0	0	0	0	1	1	0	1	2	2	1	3	0	1	3	3	5	4	2	5	5	4	3	3	3	3	4	2	3	3	3	2	2	2	1	2	1	2	3
9	3	3	2	5	3	3	2	1	1	1	1	1	1	1	2	2	1	2	2	2	2	2	2	2	4	4	4	5	5	5	4	6	5	5	4	5	5	5	3	4	4	3	4	4	3	3	2	3	3
10	1	2	3	1	2	3	1	0	0	0	0	0	0	1	0	3	0	1	2	2	1	3	1	0	3	1	2	2	2	2	4	3	1	2	2	4	4	2	3	2	2	2	2	2	1	1	2	1	1
11	2	2	4	4	3	2	3	0	0	0	0	0	0	0	0	1	1	1	1	2	2	1	2	1	3	3	3	3	2	3	5	5	5	2	3	4	4	3	3	4	3	3	1	3	3	2	2	3	3
12	3	2	3	2	3	2	2	1	1	0	0	0	1	1	2	2	2	1	1	1	0	1	0	0	2	1	1	5	2	3	1	5	2	2	4	2	3	6	2	1	1	1	1	2	2	2	1	2	2
13	2	3	3	4	3	4	3	1	0	1	0	0	1	1	0	2	1	1	2	2	1	2	0	0	5	2	2	4	2	4	4	3	2	5	4	4	4	4	3	4	3	2	3	3	1	3	3	3	3
14	2	2	2	4	2	4	2	0	1	1	0	0	0	0	2	1	0	1	1	2	1	2	1	0	5	5	3	2	2	4	4	3	2	2	3	2	2	2	2	3	2	2	2	3	4	2	2	2	2
15	2	2	4	3	4	4	2	1	1	1	1	1	0	1	1	1	1	1	1	1	4	2	1	1	4	2	3	4	2	3	5	5	2	4	3	4	4	5	5	4	2	3	2	2	4	2	2	2	2
16	2	2	4	3	2	3	3	1	1	1	1	1	1	1	2	1	2	1	2	1	1	1	2	2	5	3	5	5	3	5	5	5	4	4	4	5	5	2	4	3	3	4	4	4	3	3	3	3	3
17	2	2	2	2	2	2	4	0	0	1	0	0	1	1	2	2	2	1	2	2	1	2	2	2	5	5	5	5	3	5	5	6	5	2	5	5	5	3	5	3	2	2	4	4	2	2	2	4	4
19	2	2	2	2	1	2	2	1	1	1	1	1	0	0	1	0	1	1	2	1	1	1	1	1	2	2	2	5	2	2	2	5	2	2	2	2	4	3	2	3	2	4	4	2	2	2	2	2	3
20	2	3	2	3	4	4	2	1	1	1	1	2	1	1	2	1	2	2	2	1	2	2	1	1	4	3	2	3	3	4	5	3	4	4	4	4	6	5	5	4	5	3	4	4	5	4	3	4	3
21	2	2	2	3	3	3	2	1	2	2	1	1	1	0	2	3	1	1	2	2	1	1	2	2	4	3	4	3	3	3	4	4	4	3	4	3	4	3	4	3	4	4	4	3	3	2	4	3	2
22	2	3	2	3	3	3	3	1	1	2	1	1	1	1	1	3	2	1	1	2	3	2	3	3	5	2	2	5	2	5	3	5	4	2	2	4	4	3	3	4	4	4	4	3	5	4	2	4	4
23	3	2	4	2	2	4	3	1	0	1	1	0	0	1	1	3	2	1	2	1	1	2	3	1	4	5	4	5	4	4	5	6	3	2	4	4	5	5	4	4	2	2	1	3	2	1	1	2	2
24	3	3	2	4	4	4	2	1	1	1	1	0	1	0	1	2	1	2	2	2	2	3	1	3	1															2	4	2	4	4	1	2	4	5	4
25	2	3	3	3	3	4	2	1	2	2	1	0	1	2	2	1	3	2	1	2	1	2	1	3	4	4	5	4	2	5	4	2	5	4	3	4	3	2	4	4	4	4	2	3	1	2	2	4	3
26	2	2	3	2	3	3	3	1	1	1	1	1	1	1	1	2	2	3	2	2	1	3	1	1	5	5	4	4	4	4	4	5	4	4	4	4	5	4	4	4	4	3	2	3	1	1	2	4	4
27	2	3	3	3	4	4	3	1	1	1	0	1	1	0	1	1	1	1	1	1	1	1	1	1	3	2	5	5	2	4	5	5	5	2	5	5	5	5	2	4	4	3	2	2	3	2	2	2	2
28	1	3	3	3	2	3	2	1	0	1	1	1	1	1	1	1	0	3	3	1	1	2	2	1	5	3	4	5	3	5	5	5	2	2	3	3	5	2	5	3	4	4	3	3	4	4	2	2	4
29	2	3	4	4	4	3	2	1	1	1	0	0	0	1	1	1	1	1	2	3	1	2	2	1	5	3	6	5	2	5	5	6	2	3	2	4	5	4	6	3	4	4	3	4	3	2	1	3	3
30	1	2	4	2	2	2	3	0	0	0	0	0	0	0	0	1	1	4	2	1	4	3	1	2	5	3	4	4	5	2	2	3	4	4	3	2	4	4	3	3	3	2	2	3	1	2	1	3	2
31	3	2	2	2	2	2	2	1	0	0	0	0	1	0	3	2	2	2	3	2	2	2	2	1	3	3	2	2	2	2	5	5	3	3	5	5	3	3	3	4	4	4	3	3	4	4	2	3	4
32	2	2	3	2	2	2	4	0	0	1	0	0	0	1	1	1	0	1	2	1	1	1	1	1	2	2	2	4	2	2	5	4	2	2	2	2	2	2	2	2	3	2	2	4	3	1	2	1	2
33	3	3	2	3	2	2	3	1	1	2	0	1	1	1	1	2	1	1	1	1	1	2	1	2	2	4	2	3	1	2	1	3	4	5	6	2	3	2	4	1	1	1	1	2	1	2	4	2	1
34	1	2	2	3	3	3	2	1	1	1	1	1	1	1	1	1	1	2	2	1	2	3	2	2	5	5	4	5	5	5	4	5	5	5	5	5	5	5	5	4	4	4	4	4	4	4	4	4	4
35	1	3	4	4	4	4	1	1	1	2	1	1	1	0	1	1	2	3	2	2	1	1	1	1	5	4	5	5	1	3	4	4	1	2	6	5	6	2	4	2	4	1	1	3	3	2	2	2	2
36	2	2	3	2	3	3	2	1	1	1	3	1	1	0	2	1	1	2	2	2	1	3	2	2	5	3	5	5	4	6	2	5	3	5	5	5	6	2	6	6	4	5	3	3	3	2	4	4	4
37	3	3	2	4	4	2	3	1	1	2	1	0	1	2	2	3	2	1	3	3	4	3	2	2	5	5	5	6	6	6	3	6	4	4	6	4	5	5	6	5	4	5	4	4	1	3	1	3	2
38	2	1	2	2	1	2	2	0	0	1	0	0	0	0	1	2	1	1	2	2	0	1	1	0	5	1	1	6	1	4	4	6	2	4	1	2	5	2	4	1	1	1	1	4	1	1	1	1	1
39	3	3	2	3	3	3	3	1	1	0	0	0	0	1	1	2	0	1	1	2	0	3	2	2	2	2	2	5	3	2	5	6	5	5	5	5	4	5	4	5	4	3	2	4	2	3	2	4	4
40	2	2	3	2	4	3	3	2	2	1	2	1	1	1	2	3	3	2	3	2	0	2	0	2	5	5	5	5	2	5	5	6	5	3	5	3	5	2	5	4	4	3	2	4	2	2	2	2	3
41	2	2	3	2	3	3	2	2	2	1	2	2	1	1	1	3	1	2	0	2	1	2	0	3	5	2	2	2	1	4	5	5	2	3	5	2	2	2	3	2	3	2	1	2	3	4	2	4	3
42	2	2	2	1	2	2	3	2	1	1	2	2	2	2	3	2	4	2	1	2	2	3	3	1	4	1	1	3	3	4	5	3	3	3	4	2	3	5	2	3	2	3	2	4	2	3	2	4	4
43	2	2	3	3	3	3	2	1	1	1	2	1	1	0	2	1	1	1	2	2	3	3	1	3	3	3	5	5	3	4	4	5	4	4	5	3	4	4	5	3	4	3	3	4	4	3	2	2	3
44	2	2	2	2	3	2	3	1	1	1	1	1	1	1	2	2	2	2	2	2	2	2	2	2	3	4	4	4	4	4	4	4	4	4	4	4	4	4	4	3	3	3	3	3	3	3	3	3	3
45	2	3	4	3	3	3	2	1	1	1	1	1	0	1	2	2	1	3	3	2	1	1	1	1	3	2	4	4	2	2	4	4	2	2	2	2	4	3	4	3	1	2	3	4	4	2	3	4	2
46	3	3	3	3	4	4	2	0	1	1	2	1	2	1	2	3	1	2	1	1	2	1	1	2	3	4	3	4	3	3	4	5	1	4		2	4	5	4	3	4	2	2	2	3	4	3	4	3
47	2	1	5	2	4	1	1	0	1	1	2	1	1	1	3	3	3	2	2	1	3	3	2	2	4	4	4	2	3	3	2	4	3	2	2	3	4	4	3	3	3	2	2	2	3	3	2	3	2
48	2	2	3	4	4	4	1	2	2	2	2	2	2	2	1	2	1	1	1	1	1	2	2	2	4	2	5	4	2	4	4	4	2	2	2	4	4	2	4	2	3	2	2	4	1	1	1	1	1
49	2	2	4	2	2	3	4	1	1	0	0	0	1	0	2	1	0	1	1	1	1	1	1	0	5	5	5	4	2	4	4	5	3	4	2	4	5	5	6	2	4	2	2	4	2	1	4	2	2
50	2	2	3	2	1	2	4	1	1	0	0	1	0	0	1	2	1	0	1	2	2	2	2	1	3	2	2	4	1	1	4	5	5	1	1	4	4	5	3	2	2	2	3	3	1	2	3	4	3
51	2	2	2	2	4	4	2	1	1	0	0	0	0	0	1	1	1	2	2	2	1	2	2	1	5	3	5	3	4	4	4	4	3	5	4	4	5	5	4	2	3	2	3	3	1	1	1	1	2
52	2	2	2	3	3	2	2	2	2	2	2	2	1	1	2	2	2	2	2	2	2	2	2	2	5	5	4	5	5	5	5	5	4	4	4	4	5	4	5	4	4	4	4	4	4	4	4	4	4
53	2	2	4	3	3	2	2	0	0	1	1	1	0	1	2	2	0	2	1	1	2	2	1	2	5	4	5	5	3	4	5	5	5	4	5	4	5	2	4	2	4	3	4	4	1	3	4	3	4
54	1	1	3	1	2	2	3	0	1	1	1	1	1	1	2	1	2	2	2	1	2	2	1	2	3	2	4	4	5	5	6	6	2	2	3	4	3	3	2	2	4	3	3	4	2	2	2	2	3
55	2	3	3	2	3	2	4	0	0	0	0	0	0	0	3	2	2	1	3	2	1	2	1	2	5	5	6	4	2	5	4	6	3	6	5	4	6	4	6	4	4	4	3	4	4	2	2	2	2
56	1	2	1	3	2	4	2	2	1	3	1	2	0	2	1	2	3	2	3	2	3	4	0	2	3	3	3	2	1	3	2	3	3	2	3	1	1	3	1	2	3	1	3	2	2	3	1	3	2
57	2	3	3	2	2	2	2	1	0	1	1	0	1	0	1	1	1	3	2	3	1	2	1	1	4	2	2	3	3	3	4	4	3	4	5	3	4	4	4	3	3	2	2	2	2	2	2	2	3
58	3	2	3	2	2	2	3	0	0	0	0	0	0	0	1	1	0	1	3	1	4	3	2	2	5	3	3	5	2	5	4	4	2	4	5	5	5	3	3	2	2	1	2	2	1	2	2	2	2
59	3	3	2	2	2	1	3	1	0	0	0	0	0	0	1	1	1	3	2	2	3	3	1	1	4	2	2	2	2	2	4	2	4	5	4	4	4	4	4	3	3	3	3	3	1	1	1	2	4
60	2	3	3	3	4	3	4	0	1	1	0	0	0	0	0	0	1	2	1	1	0	1	0	1	5	5	3	3	4	6	6	5	2	3	6	4	5	3	5	3	3	2	5	5	1	1	4	2	3
61	3	3	2	4	5	4	2	1	0	1	1	1	1	0	2	1	1	2	1	1	1	2	1	1	5	4	5	5	2	5	4	5	4	5	2	5	5	3	5	3	4	4	3	4	3	3	2	2	2
62	2	2	4	4	3	3	2	1	0	1	0	0	1	0	1	1	2	3	1	2	2	1	1	1	5	2	2	4	5	4	6	5	3	2	5	2	6	4	4	2	4	4	1	2	2	2	1	2	3
63	3	1	2	2	4	3	3	2	2	3	1	0	1	0	2	1	1	1	1	3	1	2	3	1	5	2	2	5	2	4	5	6	4	4	6	5	6	5	2	2	2	2	2	5	2	2	2	1	3
64	2	2	4	2	2	2	2	1	0	1	1	1	1	1	1	1	2	2	2	2	1	2	1	2	6	2	6	6	2	6	5	6	1	2	2	2	4	4	6	3	1	3	4	2	3	1	2	3	3
65	3	1	2	2	3	3	5	3	0	1	1	1	1	1	3	2	0	4	4	1	4	2	0	2	5	5	3	6	3	3	3	4	3	4	1	2	4	3	5	1	1	1	3	1	3	3	3	1	1
66	1	1	2	2	2	3	3	1	0	2	1	1	1	2	3	3	1	1	2	1	2	2	2	2	3	4	2	6	3	4	4	2	1	3	2	4	5	3	5	3	2	4	2	4	3	4	2	2	3
67	2	2	3	2	2	2	3	0	0	1	1	0	1	0	1	1	0	1	2	2	2	2	2	1	4	4	4	4	1	2	4	4	2	2	2	4	2	4	5	2	1	2	2	4	2	2	3	2	3
68	3	4	4	4	3	4	3	1	1	1	0	1	1	0	2	3	1	2	3	3	2	3	3	0	4	2	3	2	4	3	3	4	2	3	3	3	4	3	2	1	2	2	3	2	4	3	2	4	3
69	1	2	3	3	2	3	3	0	0	0	0	0	0	0	0	1	2	2	3	2	3	2	2	2	3	3	2	3	4	3	2	3	2	4	3	2	3	4	3	2	3	4	2	4	3	3	3	2	3
70	1	2	3	2	3	3	3	1	2	1	2	1	1	1	1	0	0	4	3	0	3	3	1	1	1	2	3	1	4	2	2	1	3	2	4	1	2	3	4	3	3	3	2	2	3	2	1	1	2
71	2	2	2	2	2	3	3	3	0	1	2	2	0	3	1	1	2	2	4	3	3	2	2	3	2	3	4	5	1	3	2	4	6	6	2	2	3	1	6	2	1	4	3	3	2	1	3	4	1
72	2	4	1	2	4	4	2	1	1	2	0	0	0	1	1	1	1	3	2	2	0	3	1	3	3	4	2	5	2	2	2	2	3	4	4	2	1	2	3	3	2	1	3	2	3	2	2	2	3
73	2	2	3	3	3	3	3	0	0	0	0	0	0	0	0	0	0	4	4	0	4	4	0	0	3	5	5	5	2	3	1	4	3	2	5	3	1	2	3	1	3	4	2	1	3	2	1	3	4
74	2	1	2	2	3	3	2	0	0	0	0	0	0	0	1	1	1	2	1	1	1	1	1	1	3	1	3	4	2	2	5	5	2	2	5	5	3	2	3	3	3	3	2	4	2	4	4	3	3
75	2	3	2	2	2	2	3	0	0	1	1	1	1	0	1	1	1	1	1	1	1	1	1	1	3	2	4	2	2	3	5	4	3	3	3	4	4	4	3	3	3	2	2	2	2	2	4	3	2
76	2	1	5	3	3	2	1	3	2	2	2	1	1	0	1	0	2	1	4	4	3	1	0	2	1	1	3	4	4	2	1	3	1	1	4	2	5	1	3	4	5	1	2	3	2	1	5	2	1
77	2	2	3	4	4	3	3	1	1	2	1	1	0	2	2	1	2	1	2	1	3	1	2	2	5	4	5	5	4	6	5	4	4	5	4	5	5	4	2	4	4	4	3	2	4	3	3	2	3
78	1	2	2	1	2	2	1	0	0	0	0	0	0	0	0	0	0	4	4	0	4	0	0	0	5	1	5	5	3	5	4	4	3	5	3	3	4	5	6	3	3	4	3	4	3	4	3	4	3
79	2	2	2	2	1	3	2	2	1	1	0	1	1	0	2	2	0	1	1	0	1	1	2	2	3	4	3	4	3	4	2	5	3	4	4	4	4	4	4	3	4	2	4	4	1	2	3	2	3
80	3	3	2	2	2	3	2	0	0	0	0	0	0	0	1	1	0	2	2	2	2	2	2	2	4	4	4	2	3	4	2	3	4	4	4	3	2	4	5	3	4	2	2	4	2	3	2	2	3
81	2	2	3	2	2	2	2	0	0	0	0	0	0	0	1	1	1	1	2	1	1	1	2	1	5	3	3	4	3	3	4	5	3	2	2	4	5	5	4	1	2	2	2	2	2	1	1	1	1
82	3	1	2	3	3	3	3	1	1	1	0	0	0	1	2	1	1	1	1	3	1	1	1	1	5	2	4	4	3	5	5	5	2	3	5	5	5	3	5	4	2	2	2	2	2	3	3	2	3
83	1	1	3	3	3	3	2	0	1	0	1	1	1	0	0	0	1	2	3	0	4	3	2	1	4	4	6	3	4	4	5	4	5	4	4	6	5	4	3	3	4	3	5	3	1	4	3	5	4
84	2	1	4	3	2	2	3	0	2	3	1	2	0	3	2	1	0	2	3	3	2	4	1	3	3	1	2	3	1	2	1	3	1	2	1	3	1	4	2	4	3	5	4	4	2	3	1	4	5
85	3	2	3	3	3	3	3	0	0	0	0	0	0	0	1	1	1	2	2	2	1	2	1	1	5	5	5	4	2	5	5	6	3	5	5	5	5	5	6	2	3	2	4	4	1	2	3	2	2
86	2	3	2	2	2	2	3	1	0	1	0	0	0	0	2	2	0	1	1	1	1	1	2	2	5	4	5	5	2	5	4	5	2	5	5	5	5	6	5	2	4	2	4	3	1	1	1	1	1
87	4	3	2	3	2	3	2	1	1	1	1	1	1	1	2	2	1	2	3	1	2	2	1	1	5	5	5	3	2	2	5	3	2	4	2	4	5	2	4	3	2	3	4	4	2	2	2	2	2
88	1	2	5	2	3	4	2	1	1	1	1	0	1	0	2	2	1	1	1	1	0	1	0	0	4	1	2	5	2	4	4	5	1	1	1	2	5	5	4	1	3	4	4	1	1	1	3	2	3
89	2	2	3	2	2	3	2	1	0	1	0	0	0	0	2	1	2	1	2	2	0	1	1	1	3	2	4	3	2	3	2	5	3	3	3	3	4	5	4	3	3	3	3	3	4	4	3	3	3
90	2	3	4	5	4	3	1	2	1	1	1	2	2	1	1	4	2	4	2	3	1	2	1	2	5	2	6	4	3	3	6	5	4	4	2	6	6	1	4	3	4	3	3	2	2	2	3	4	2
91	3	2	3	2	3	4	2	1	0	0	1	0	0	0	2	2	1	1	2	2	0	1	2	1	3	5	5	4	2	5	4	5	2	5	4	5	5	6	3	2	1	3	4	2	2	1	1	2	3
92	2	2	4	2	3	4	2	1	1	1	1	1	0	1	2	2	1	1	1	2	2	2	1	2	5	4	4	3	2	4	2	3	3	3	3	4	5	5	4	3	2	3	3	3	2	3	2	3	2
93	3	3	3	3	3	4	2	1	1	1	1	1	1	0	2	1	2	3	3	2	1	3	1	2	5	5	5	6	3	5	6	6	4	4	4	5	5	1	6	4	5	4	3	4	2	3	4	4	4
96	1	2	4	2	3	3	2	1	1	1	0	0	1	0	1	1	0	1	1	1	1	1	0	0	5	1	3	4	2	5	5	5	2	3	5	3	4	5	3	2	3	4	5	4	2	2	2	4	4
97	2	1	4	2	2	2	2	1	1	1	1	0	0	0	1	1	1	3	3	1	1	1	2	2	3	3	4	4	3	3	4	4	4	4	4	4	4	4	4	4	4	4	4	4	3	3	3	3	3
98	1	3	5	3	2	2	2	1	1	1	2	1	1	1	2	2	2	2	2	2	2	2	2	2	5	5	5	5	2	5	4	5	5	5	5	5	5	5	5	3	3	3	3	3	3	3	3	3	3
99	2	2	3	3	3	3	3	0	0	0	0	0	0	0	0	1	0	1	2	2	1	1	1	1	4	4	5	5	5	5	5	5	4	5	5	5	5	5	2	3	3	4	2	3	2	2	2	2	2
100	2	3	4	3	4	4	3	1	1	1	1	0	1	1	1	1	1	2	2	2	2	2	1	2	5	5	4	5	3	4	4	6	4	5	5	5	6	5	5	4	3	3	2	2	1	2	1	2	2
101	3	1	2	3	5	3	1	1	0	1	1	0	1	0	0	2	1	2	2	1	3	1	0	0	3	3	5	1	3	5	4	5	3	1	5	6	6	3	3	2	2	2	2	5	2	5	4	3	3
102	1	2	4	3	3	2	2	1	1	1	1	0	1	0	2	1	2	2	2	1	3	2	2	2	5	4	3	5	4	3	5	5	5	4	4	3	5	2	4	4	4	4	2	4	1	2	3	3	3
103	3	3	2	2	2	2	3	1	0	1	0	1	1	2	1	3	3	0	2	2	0	1	1	3	4	5	4	6	2	2	6	4	2	4	2	4	6	6	3	4	4	4	2	4	4	4	2	2	3
104	2	1	4	2	4	4	2	1	0	0	0	0	0	0	1	1	1	4	3	3	4	3	3	0	5	2	5	5	2	5	5	5	5	5	5	5	5	5	5	4	4	2	4	5	1	1	1	5	1
105	2	3	2	3	3	2	2	1	0	1	0	0	0	0	1	1	2	2	3	1	2	2	2	1	4	3	3	3	4	3	4	5	4	4	3	5	4	3	4	3	2	2	2	4	2	2	2	2	4
106	2	3	4	4	4	4	2	1	1	2	1	0	1	1	2	2	3	3	3	3	2	2	2	2	5	5	5	6	2	5	5	5	5	3	6	5	5	3	5	4	4	4	2	5	2	3	3	4	4
107	3	3	3	2	2	4	3	1	1	1	1	1	1	2	3	2	2	3	2	2	1	2	2	1	6	5	5	6	3	5	5	6	6	3	5	5	5	3	5	3	4	3	1	2	1	1	3	3	2
108	2	2	3	2	3	3	2	1	1	1	1	1	1	0	2	2	1	0	2	1	1	3	1	0	6	4	4	4	6	6	4	4	4	4	4	4	4	4	4	3	3	5	3	3	4	4	4	4	4
109	3	2	2	2	1	1	4	0	0	0	0	0	0	0	0	1	0	1	1	1	1	1	1	0	2	2	2	2	2	2	5	5	2	2	2	2	3	3	2	1	1	2	1	4	1	1	1	1	1
110	2	2	4	3	4	3	1	1	0	0	0	0	0	0	1	2	1	3	1	2	0	3	1	0	4	1	6	4	1	5	3	3	3	2	2	2	3	5	3	4	5	4	2	5	2	4	3	4	2
111	3	1	3	5	4	2	2	1	1	1	0	0	1	0	2	2	1	2	4	3	3	3	2	1	5	5	4	4	3	3	5	5	5	2	5	5	5	2	2	3	5	4	2	3	2	2	2	2	2
112	1	1	3	1	3	3	3	0	0	2	2	1	2	0	2	2	2	2	2	2	2	2	2	2	4	3	4	5	4	5	4	6	5	4	4	4	4	4	4	2	4	3	1	5	4	4	3	4	4
113	1	2	2	4	5	5	2	0	0	0	0	0	0	0	1	2	0	2	2	1	1	1	2	2	5	5	6	5	5	5	5	5	4	6	6	6	6	2	6	1	3	1	1	3	1	1	1	1	2
114	4	3	3	4	3	2	2	1	1	2	0	0	0	0	0	2	1	2	3	2	2	3	1	1	4	2	5	5	3	3	5	5	2	2	4	3	4	5	3	3	4	3	4	4	2	3	1	3	3
115	3	2	4	4	4	3	2	2	1	1	1	1	1	1	1	1	1	2	2	1	1	2	1	2	5	1	5	5	5	5	5	5	5	5	5	5	5	5	5	4	4	4	4	4	4	4	3	4	4
116	1	2	3	3	3	4	2	1	1	1	0	0	0	0	1	2	1	1	1	1	1	1	1	1	5	4	6	6	4	5	5	6	3	4	4	5	5	2	5	2	4	2	3	3	2	2	2	2	3
117	3	5	2	3	3	4	1	1	1	1	1	0	0	1	1	1	2	1	3	1	0	1	1	0	5	2	4	2	1	5	4	5	1	1	2	5	5	5	4	2	3	2	2	2	1	2	3	2	2
118	4	3	3	4	3	4	3	1	1	1	0	0	1	1	2	2	1	3	4	3	3	4	3	3	4	2	2	1	5	5	5	5	6	2	5	4	3	1	5	4	5	5	4	2	2	2	3	2	2
119	3	3	2	4	4	4	2	3	1	2	1	1	1	1	2	2	2	2	2	2	2	2	2	2	3	3	3	5	3	3	5	3	3	3	3	3	3	3	3	5	5	5	5	5	5	5	5	5	5
120	1	2	4	2	3	2	2	0	0	1	0	0	0	0	1	1	1	2	3	2	1	1	1	2	3	2	4	5	5	5	5	4	2	2	2	4	5	5	4	2	4	2	4	3	2	2	2	3	4
121	2	3	2	4	4	3	2	1	1	1	2	1	2	1	3	3	3	3	3	3	2	2	2	3	6	2	6	6	2	4	6	6	6	6	2	6	6	1	6	4	5	5	5	5	5	3	4	5	5
122	2	3	2	4	3	3	3	1	1	1	1	1	1	1	1	1	1	3	3	1	3	3	1	1	4	5	4	4	2	3	5	5	2	2	5	4	4	1	5	2	2	4	2	4	1	2	2	1	2
123	3	3	2	2	2	2	2	1	1	1	0	0	1	0	1	1	0	1	1	1	1	1	1	0	4	4	4	4	2	4	4	5	4	4	4	4	3	2	4	1	1	1	1	1	1	1	1	2	3
124	2	2	4	3	4	4	2	1	1	1	1	1	1	1	2	2	2	2	3	2	1	2	3	3	5	4	3	5	3	5	4	5	4	2	2	2	3	5	5	5	5	4	4	3	4	4	3	4	5
125	2	3	2	4	4	4	1	2	1	1	1	1	1	1	1	1	1	3	3	3	1	2	2	4	5	4	5	5	3	5	4	5	4	3	3	5	6	6	4	5	5	4	3	4	2	3	3	3	4
126	2	3	2	4	5	5	2	2	2	3	2	2	2	2	3	2	3	2	3	4	2	3	2	4	5	3	5	5	2	3	5	5	5	3	5	5	5	2	4	4	4	1	4	5	1	2	1	4	4
127	3	3	2	4	4	4	1	2	1	1	1	1	1	1	1	2	1	1	3	1	1	2	2	2	5	2	4	2	2	4	5	5	4	2	2	2	3	3	3	4	5	4	4	5	3	2	2	3	4
128	1	1	5	1	1	2	2	1	0	0	0	0	0	0	3	0	0	0	0	0	0	0	1	0	3	6	5	6	2	1	6	6	1	1	6	2	4	3	2	2	3	2	1	2	2	1	4	2	2
129	3	3	2	3	4	4	2	1	1	1	1	1	1	0	2	2	2	2	2	2	1	2	3	2	5	2	5	5	3	5	5	5	4	5	4	5	5	4	5	3	3	3	2	2	3	2	2	4	4
130	2	2	3	2	2	2	3	1	1	1	1	1	1	1	1	1	1	3	3	1	3	3	1	1	4	4	4	4	4	4	4	4	4	4	4	4	4	4	4	3	3	3	3	3	3	3	3	3	3
131	2	3	2	4	4	3	2	1	0	1	0	0	1	0	2	3	1	3	3	2	1	3	2	2	5	5	3	4	2	4	6	4	3	3	4	4	4	2	4	4	5	4	3	4	4	3	3	2	2
132	2	5	4	4	4	4	2	1	0	0	0	0	0	0	1	1	0	1	1	1	1	1	1	2	5	3	5	4	2	5	5	5	4	4	5	5	5	2	5	2	4	2	3	4	2	2	2	2	2
133	2	2	5	3	4	4	2	1	1	1	1	1	1	1	1	1	1	3	3	1	2	2	1	1	3	4	4	4	3	4	5	5	3	3	3	4	4	4	4	3	4	4	3	3	3	2	2	2	2
134	2	4	3	4	2	2	3	2	1	1	0	0	1	0	2	2	0	3	1	1	2	1	2	1	6	3	6	4	2	6	5	5	4	5	4	5	5	4	6	3	5	3	4	5	1	2	3	2	3
135	2	2	3	1	4	2	2	1	0	1	0	0	1	0	1	2	0	1	1	1	1	1	1	0	5	1	3	5	1	4	2	5	4	3	5	4	4	2	4	2	2	4	1	4	2	1	1	2	2
136	2	2	3	2	5	5	1	2	1	1	1	1	2	0	1	2	1	3	2	1	0	3	0	1	5	2	2	5	2	2	5	5	2	2	5	5	5	2	2	1	1	1	2	3	3	3	5	3	3
137	2	2	4	2	3	3	2	1	1	0	1	1	0	1	2	3	1	2	3	2	1	2	1	1	6	5	5	5	2	5	6	5	4	3	4	4	4	1	5	4	5	4	5	2	3	4	2	5	4
138	2	3	2	3	4	4	2	1	0	1	0	0	1	0	2	1	0	1	1	1	1	1	0	2	3	1	3	4	1	2	5	6	2	2	2	4	4	5	3	3	3	4	1	4	2	4	5	1	2
139	1	2	4	3	3	2	2	1	0	1	0	0	1	0	2	1	1	2	2	1	2	3	1	1	5	3	3	5	3	5	5	5	4	3	4	4	5	4	5	3	4	3	2	4	2	2	2	3	2
140	2	2	3	4	5	5	1	3	2	2	2	2	2	3	3	3	2	3	3	2	2	3	1	2	4	4	4	3	3	4	6	5	6	3	6	4	4	2	3	4	4	4	4	4	2	3	2	4	3
141	3	2	3	3	3	3	1	1	1	1	1	0	1	1	2	1	1	1	1	1	1	1	1	1	5	2	4	5	4	4	5	6	6	4	2	5	5	2	4	4	4	4	5	3	2	2	2	2	3
142	2	3	2	5	5	5	1	1	1	1	1	1	1	1	3	3	3	3	2	2	2	2	3	4	6	5	2	4	2	6	4	5	5	3	3	4	4	2	5	4	4	5	2	2	4	3	2	4	4
143	2	2	4	2	4	4	2	1	1	1	1	1	1	1	1	2	2	2	3	2	2	2	1	1	5	4	5	5	3	5	4	5	5	5	4	4	4	3	5	3	4	2	2	2	2	2	2	4	2
144	2	2	3	3	2	2	2	1	1	2	1	1	1	1	3	3	3	4	2	4	4	3	3	3	6	3	6	4	3	6	4	5	5	3	6	6	6	4	6	2	4	3	4	4	3	3	3	3	4
145	2	2	2	4	3	4	2	1	1	1	2	1	1	0	3	2	3	3	2	2	3	2	2	1	6	2	6	5	4	5	2	5	5	2	2	5	5	4	5	3	4	2	2	2	2	2	2	3	2
146	1	1	3	1	3	2	3	0	0	0	0	0	0	0	2	1	1	3	2	1	1	3	0	0	4	2	2	3	2	1	4	5	2	2	2	4	4	4	3	2	3	1	3	3	1	3	3	2	3
147	1	1	3	3	3	1	1	1	1	1	1	1	1	1	1	1	1	3	3	1	3	3	1	1	4	1	4	4	1	4	1	4	4	5	2	2	5	5	5	4	1	1	2	3	1	1	1	1	1
148	2	3	4	2	2	4	2	0	0	0	0	0	1	0	1	2	0	1	1	1	2	2	1	0	5	5	4	4	2	3	4	5	3	2	4	3	5	2	5	3	3	3	4	4	2	2	4	2	2
149	4	3	3	2	3	3	4	2	2	2	2	0	2	2	2	2	2	1	1	0	2	1	2	0	6	2	6	5	2	6	4	5	5	5	6	5	5	5	5	1	4	1	1	1	2	1	2	1	1
150	3	2	2	4	4	4	2	1	1	1	1	0	1	0	1	1	1	1	1	1	1	1	1	1	6	4	6	6	6	6	6	6	4	4	6	6	6	4	6	1	2	3	2	4	1	1	3	1	4
151	2	2	3	4	4	4	2	1	1	1	0	0	0	0	1	1	0	3	3	2	0	3	2	2	5	2	2	4	2	4	5	4	3	2	3	3	4	2	4	3	4	4	4	3	2	2	4	4	2
152	2	2	2	3	5	4	2	3	3	3	3	3	3	1	3	3	3	2	4	3	2	2	3	3	6	6	6	6	4	4	6	6	5	5	6	6	6	5	5	3	3	3	2	5	2	3	3	3	4
153	3	2	3	3	4	5	2	1	2	1	1	1	1	1	1	3	2	2	2	2	3	3	1	1	4	5	3	4	4	4	4	4	4	4	3	4	4	4	4	4	4	4	4	4	4	3	4	4	4
154	2	2	4	3	3	3	2	1	0	1	0	0	0	0	1	1	0	2	3	1	1	2	2	1	5	5	4	4	4	4	4	5	4	4	4	4	5	4	5	3	3	2	1	4	3	3	4	5	4
155	2	1	3	3	3	3	2	1	1	0	0	0	0	0	2	1	1	2	2	1	1	2	1	1	5	1	3	3	2	5	5	4	1	5	5	2	4	5	5	1	1	1	1	3	1	1	1	1	2
156	2	2	2	1	2	3	2	0	0	0	0	0	0	0	1	1	1	3	3	1	3	3	1	1	2	5	2	4	4	4	4	4	4	4	4	4	4	4	4	4	4	4	2	4	4	2	2	2	2
157	2	1	2	1	3	1	2	0	0	0	0	0	0	0	1	2	0	1	1	4	1	0	1	0	5	3	6	5	2	5	5	5	1	3	3	3	3	1	3	2	3	3	3	5	1	3	1	2	2
158	2	3	3	2	2	2	3	0	0	0	0	0	0	0	0	1	0	2	3	3	1	3	1	1	5	3	4	3	2	2	5	4	3	3	3	5	5	3	4	2	3	2	3	2	2	2	2	3	3
159	1	2	4	2	2	2	4	0	0	0	0	0	0	0	0	0	0	1	1	2	1	1	1	0	2	2	2	2	2	2	4	4	3	2	2	2	2	2	2	2	4	3	3	3	3	2	3	3	2
160	3	2	3	2	2	2	2	1	0	0	0	0	0	0	1	1	1	1	3	1	1	3	1	1	5	4	5	4	4	4	5	5	2	2	4	4	4	5	4	3	3	2	4	4	2	2	2	2	2
161	2	3	4	3	3	3	4	1	0	3	2	1	2	1	1	3	4	4	3	1	1	1	1	2	4	1	3	1	2	3	4	6	3	3	2	4	5	3	3	4	2	3	1	3	4	3	2	5	5
162	1	2	4	2	3	2	2	1	1	1	0	0	0	0	1	1	0	1	2	1	1	1	0	0	3	3	2	2	2	2	3	5	3	5	5	3	3	2	3	2	3	2	2	4	2	2	2	2	2
163	3	2	3	3	3	3	2	3	2	2	2	2	2	2	1	1	1	1	1	2	3	1	1	1	5	2	4	5	2	5	5	5	5	5	5	3	4	2	4	4	4	4	5	4	3	4	2	4	4
164	2	2	3	2	5	2	3	2	2	2	1	2	3	1	3	3	3	3	3	3	3	3	3	3	6	6	4	6	4	2	2	6	6	4	4	4	4	5	6	2	4	2	2	4	1	2	3	5	5
165	2	2	4	2	3	3	1	1	1	2	2	1	2	0	3	3	2	1	1	2	2	1	3	2	6	2	5	2	2	5	2	5	4	6	5	5	5	3	5	2	3	2	4	4	1	2	3	3	2
166	2	3	3	3	4	4	2	3	2	2	2	2	2	2	3	2	2	4	2	2	2	2	2	2	4	3	3	4	2	4	4	4	5	2	2	5	5	2	5	4	4	4	4	4	1	3	2	4	4
167	4	3	3	4	4	4	4	1	1	1	1	0	0	0	2	1	1	1	2	2	1	1	1	1	1	2	2	5	2	6	6	6	2	2	5	5	5	2	6	2	3	3	2	2	2	3	2	3	2
168	2	2	4	4	4	4	1	2	2	2	2	1	2	2	3	3	3	2	3	1	2	3	3	3	5	5	4	5	3	4	4	5	5	4	4	4	5	3	4	4	4	4	4	4	4	4	4	4	4
169	2	2	4	3	3	3	3	0	0	0	0	0	0	0	2	2	4	2	2	2	2	2	2	2	3	3	3	3	3	3	3	3	3	3	3	3	3	3	3	5	4	4	1	5	5	5	5	5	5
170	2	3	3	4	4	4	2	2	1	1	1	1	1	1	1	1	1	3	3	2	2	3	3	3	5	1	3	3	5	4	5	5	5	2	2	5	3	4	4	3	3	4	3	4	3	4	3	4	4
171	2	2	3	3	3	3	3	0	0	0	0	0	0	0	0	0	0	4	4	0	4	4	0	0	5	3	5	2	2	2	5	5	5	5	4	4	5	3	5	3	3	3	3	3	3	3	3	3	3
172	2	2	3	3	4	4	2	1	1	1	1	1	1	0	1	0	0	2	2	2	2	2	2	2	4	2	4	4	2	5	5	4	2	2	2	4	3	4	4	2	2	2	2	2	2	2	2	3	2
173	2	2	2	3	5	4	2	2	1	2	1	1	1	1	2	2	1	2	2	2	1	2	1	2	4	2	2	4	2	2	4	4	2	2	2	4	4	5	3	2	3	2	1	2	2	2	3	3	3
174	2	2	5	4	3	4	1	2	1	1	1	0	1	1	2	1	3	1	2	2	1	1	4	2	5	2	4	5	3	4	5	6	5	3	4	4	5	3	5	4	4	2	4	5	1	1	1	2	2
175	1	2	4	2	3	1	3	1	1	1	1	1	1	1	0	1	0	1	2	1	2	2	1	0	3	3	3	4	4	4	4	4	4	4	4	4	4	4	4	3	3	3	3	3	3	3	3	3	3
176	4	2	4	3	3	3	4	2	2	2	1	1	1	1	2	2	2	1	2	2	3	2	3	2	6	4	3	4	2	5	6	6	5	2	2	2	5	2	5	3	4	5	2	4	3	4	2	4	4
177	2	2	4	2	2	2	3	1	1	1	1	0	1	0	1	1	1	1	1	1	1	1	1	1	2	2	3	3	4	3	5	5	3	2	2	3	4	2	2	2	2	3	2	2	2	2	3	2	3
178	2	1	2	2	2	2	2	1	1	1	1	1	1	1	1	1	1	3	3	1	2	1	1	1	2	4	4	4	4	4	4	4	4	4	4	4	4	4	4	2	4	4	4	4	4	2	2	2	4
179	3	3	2	2	3	5	2	1	1	1	3	1	1	0	1	1	2	0	2	3	3	2	0	0	6	1	6	6	3	6	6	6	3	3	2	6	6	6	5	3	1	4	1	5	1	5	1	5	5
180	4	2	4	3	3	3	2	3	3	3	3	3	3	3	3	3	3	3	3	4	2	3	3	3	5	5	5	5	4	4	5	6	6	4	4	4	6	5	5	4	3	1	3	4	2	4	2	4	2
181	2	1	4	3	2	3	2	0	0	0	0	0	0	0	3	2	0	2	1	1	2	2	1	1	4	2	5	2	2	4	5	5	5	4	5	5	5	2	4	3	4	3	3	4	2	2	1	2	3
182	2	3	3	5	2	2	2	1	1	1	1	1	1	0	2	2	2	2	2	2	2	2	2	2	3	2	2	5	2	2	2	6	2	5	2	5	5	5	2	3	2	3	2	3	3	2	3	3	2
183	4	2	4	3	3	4	3	1	1	1	3	1	3	1	1	3	0	4	1	2	3	1	3	3	4	4	3	4	4	4	2	4	6	2	4	5	5	3	2	2	2	2	1	1	3	4	4	4	4
184	3	2	2	2	5	5	2	1	1	1	1	1	1	2	1	3	2	3	2	3	2	3	3	1	5	1	2	4	1	3	4	4	3	1	1	2	2	2	4	2	2	1	2	2	2	2	2	3	4
185	2	2	3	4	4	2	4	2	2	2	1	2	2	2	2	2	2	3	2	2	2	2	2	2	5	4	5	5	5	5	5	5	5	5	3	5	5	5	5	3	5	5	5	5	4	4	3	4	5
186	2	3	3	5	3	2	2	1	1	1	1	1	2	0	3	3	3	3	3	4	3	3	1	3	4	2	4	1	4	4	5	6	6	4	3	4	5	2	4	4	4	4	4	5	1	1	2	2	2
187	5	2	4	2	4	3	2	3	3	3	3	3	2	3	4	4	4	0	0	3	0	2	4	4	5	4	5	5	4	5	5	5	6	5	5	5	5	5	5	5	5	5	4	5	5	5	5	5	5
188	1	3	3	3	2	2	2	1	0	1	0	0	0	0	2	1	0	0	2	1	2	2	0	0	5	2	5	3	2	4	6	5	4	2	6	5	4	2	6	1	3	2	3	5	2	1	2	2	1
189	2	2	2	1	2	1	3	1	1	1	1	1	1	1	1	1	1	3	3	1	3	3	1	1	5	5	5	5	5	5	5	5	5	5	5	5	5	3	5	3	3	3	3	3	3	3	3	3	3
190	2	2	4	3	3	2	3	0	0	0	0	0	0	0	1	1	1	2	3	1	1	3	1	0	3	2	5	5	3	5	3	5	5	5	5	5	5	3	5	3	3	3	2	2	1	2	3	3	3
191	3	3	2	4	2	3	4	1	0	2	2	1	2	1	2	2	1	2	3	1	3	3	1	2	5	3	5	5	4	5	4	5	5	5	4	6	5	3	5	1	4	4	4	4	2	2	2	4	4
192	4	3	4	3	2	4	2	1	1	1	1	0	0	1	1	2	0	1	2	1	1	1	1	1	5	5	5	2	1	1	5	5	2	2	2	5	5	4	5	3	3	2	2	2	2	2	2	2	2
193	3	3	2	2	3	3	2	1	1	1	1	1	1	1	1	1	1	2	2	0	1	2	2	1	4	4	5	4	2	3	5	6	4	3	3	3	4	3	2	3	4	3	3	3	2	2	2	3	3
194	2	2	3	2	4	3	3	2	2	2	2	1	1	1	2	3	3	2	3	3	1	3	3	3	4	4	5	4	4	5	5	5	5	4	4	5	5	5	5	3	4	3	4	4	3	2	2	4	4
195	2	3	4	4	4	5	2	2	2	2	2	2	3	1	3	3	4	3	2	1	2	2	3	4	6	2	5	5	2	3	5	5	5	3	2	3	5	5	4	3	4	2	3	5	2	4	4	4	4
196	2	2	3	1	2	2	4	0	0	1	1	1	0	0	1	1	1	0	3	1	0	1	1	0	4	2	3	5	3	3	5	4	3	4	3	3	2	4	4	4	3	4	3	4	2	2	2	2	2
197	2	3	3	4	4	2	3	0	0	1	0	0	0	0	0	1	1	1	1	1	1	1	1	1	4	4	4	4	1	4	5	5	1	3	3	4	4	2	4	3	4	4	2	2	2	3	1	2	4
198	2	3	2	3	4	3	3	1	1	1	0	0	0	0	3	2	1	0	1	1	1	1	0	0	5	2	4	3	4	5	5	6	3	5	5	5	5	2	4	4	4	3	2	3	4	2	2	2	3
199	3	3	2	2	3	3	1	1	2	3	2	2	2	2	2	2	1	2	3	2	2	2	2	2	6	6	5	5	4	6	6	6	5	4	3	5	6	4	5	4	4	5	3	5	4	3	3	4	4
200	3	3	1	2	3	2	2	1	1	0	0	0	0	0	1	1	1	1	1	1	3	3	1	1	6	6	5	6	5	6	6	6	3	6	6	1	6	5	6	4	5	5	5	5	5	5	3	5	5
201	2	2	3	1	3	2	4	0	0	0	0	0	0	0	0	0	0	1	1	2	1	2	0	2	4	2	2	2	2	2	4	5	2	2	2	4	4	4	2	3	4	1	2	4	1	3	3	3	3
202	2	2	3	3	3	3	3	1	1	1	1	1	1	1	1	1	1	3	3	1	3	3	1	1	2	2	2	2	2	2	2	2	2	2	2	2	2	2	2	1	2	2	2	2	2	2	2	4	2
203	2	2	2	3	4	4	2	1	1	1	1	0	1	1	1	2	2	3	3	2	1	3	0	2	4	2	3	5	4	4	5	4	2	2	3	4	3	2	3	4	4	3	3	4	2	3	3	5	3
204	2	2	3	2	3	2	2	1	1	1	1	1	1	1	1	1	1	3	3	1	3	3	1	1	6	6	1	4	5	4	4	4	4	3	3	3	3	3	3	1	1	1	1	1	1	1	1	1	1
205	2	2	3	3	2	2	2	1	1	1	1	1	2	1	2	2	3	2	2	2	2	2	2	2	3	3	2	5	4	4	4	4	3	2	5	4	5	2	2	3	4	3	2	4	1	2	3	2	2
206	2	3	3	4	4	2	2	2	2	3	3	3	3	1	4	4	4	3	3	4	3	3	3	4	6	2	2	5	4	5	5	5	6	2	2	2	2	5	5	4	5	4	4	5	2	2	2	3	3
207	3	3	2	3	3	4	2	1	1	1	1	1	1	1	2	2	2	2	2	2	2	2	2	2	3	3	2	4	3	3	4	4	4	4	4	4	4	4	4	3	3	3	3	3	3	3	3	4	3
208	2	5	2	5	5	4	2	2	2	2	2	2	2	2	2	2	2	0	2	2	2	2	2	2	3	3	3	3	3	3	3	3	5	3	3	3	3	3	3	3	4	2	4	2	4	2	3	3	3
209	2	2	3	2	3	3	3	0	0	0	0	0	0	0	1	2	1	1	1	1	1	1	1	1	5	3	4	4	6	4	4	4	4	4	4	4	4	4	4	4	3	3	2	4	4	4	3	3	3
210	2	3	2	4	4	4	1	2	1	2	1	1	1	0	2	3	2	1	1	2	2	2	3	3	5	4	5	4	4	5	6	6	4	4	5	5	5	4	5	2	4	4	2	4	1	2	2	2	2
211	2	2	3	3	4	2	2	1	1	1	0	0	0	0	1	2	1	1	1	1	1	1	1	3	4	2	3	4	5	5	4	5	3	2	2	3	5	2	3	2	4	3	1	4	1	2	2	3	2
212	1	2	4	2	3	4	2	1	2	1	2	2	1	2	3	2	3	3	2	3	2	3	3	3	6	2	6	5	2	5	5	5	5	5	5	5	6	5	6	3	4	4	4	5	2	2	2	4	4
213	2	3	3	3	4	4	1	1	1	1	1	1	1	1	1	1	2	1	1	3	1	1	1	1	5	5	5	5	3	5	5	5	3	2	5	5	5	3	5	3	5	4	2	4	3	3	2	2	4
214	3	3	2	3	2	2	2	1	1	1	1	1	1	1	1	1	1	3	3	1	2	2	2	2	6	4	4	3	2	6	6	6	4	5	6	6	6	4	6	3	4	4	4	4	3	3	1	3	4
215	1	1	3	3	4	3	2	1	1	1	1	0	0	1	2	2	1	2	1	4	1	1	4	2	4	4	5	6	4	4	5	5	5	4	4	4	4	4	5	3	5	4	4	5	2	4	3	3	4
216	3	3	3	3	3	3	5	1	0	3	0	0	2	1	1	4	2	1	2	2	1	2	2	2	5	5	5	5	5	5	5	5	5	5	5	5	5	5	5	2	5	4	1	1	4	4	4	2	4
217	2	4	4	4	4	4	2	2	2	3	1	1	1	1	1	3	1	2	2	2	1	2	2	1	5	5	5	4	4	5	5	5	4	4	5	5	5	5	4	4	4	4	4	4	4	2	2	2	3
218	2	3	3	4	4	4	2	1	1	1	1	1	1	1	1	1	1	3	2	1	3	3	1	1	5	5	2	5	5	5	5	5	5	5	5	5	5	5	5	3	3	3	3	3	3	3	3	3	3
219	2	2	2	2	3	3	2	1	0	1	1	0	1	0	1	1	1	2	2	1	1	1	1	1	5	5	5	5	2	4	5	5	2	4	4	5	5	2	4	4	3	3	2	4	4	3	3	2	2
220	4	2	2	2	4	2	4	1	1	2	3	2	1	2	2	3	1	3	3	3	2	3	2	2	5	3	4	5	4	5	3	4	5	5	3	4	5	2	4	4	5	5	5	4	4	3	4	4	4
221	2	3	3	3	4	4	2	3	3	3	2	1	1	1	2	3	2	3	2	3	0	3	2	3	6	5	6	5	3	5	4	5	5	4	4	4	4	2	6	3	5	4	4	5	4	4	3	4	4
222	2	2	3	3	4	4	2	1	0	1	1	0	1	1	1	1	1	2	2	2	1	2	1	1	4	2	3	3	3	4	4	5	3	2	2	3	4	2	4	3	3	3	3	3	2	2	2	2	2
223	3	3	2	3	3	3	3	2	2	1	2	1	1	1	2	3	3	3	2	3	3	3	3	4	5	3	4	4	4	5	5	2	4	6	6	4	5	3	4	4	3	2	3	5	1	2	1	2	2
224	1	2	3	4	4	4	1	1	1	1	1	0	0	0	1	2	1	1	1	1	1	1	1	1	5	5	5	5	2	5	5	5	4	4	4	5	5	5	6	2	4	3	3	4	3	2	2	2	3
225	2	3	2	3	4	4	2	1	1	1	1	0	1	1	1	2	2	3	2	1	2	3	2	1	5	4	5	5	3	5	5	5	3	5	5	6	5	3	5	3	4	3	4	4	4	2	2	3	4
226	2	3	2	2	3	2	3	1	1	0	0	0	0	0	1	2	1	2	2	2	1	1	1	1	6	5	6	5	2	4	5	5	5	5	5	5	6	5	5	3	5	5	5	5	5	3	3	4	4
227	2	2	3	2	4	2	1	1	0	1	1	0	1	1	3	1	1	2	1	3	3	2	0	1	4	2	2	5	2	6	2	5	2	2	1	5	5	2	4	3	4	2	1	5	1	2	1	3	3
228	2	2	3	2	4	4	1	1	1	1	1	0	0	0	2	2	2	1	3	2	1	2	0	1	5	3	5	2	2	5	5	5	2	5	5	5	5	2	5	4	4	2	2	2	1	2	2	3	3
229	2	2	4	3	4	4	2	1	1	1	1	1	1	1	1	1	1	3	2	1	1	1	1	1	5	5	4	5	4	4	5	4	4	5	5	4	4	5	5	5	4	4	3	5	4	4	3	4	4
230	2	2	3	2	2	2	3	0	0	0	0	0	0	0	1	1	1	1	1	1	1	1	1	1	3	3	5	4	3	3	5	5	3	2	3	5	5	2	4	2	2	3	2	3	2	1	2	2	1
231	5	2	3	3	3	4	2	1	1	1	1	1	1	1	1	1	1	3	3	1	3	3	1	1	4	4	4	4	4	4	4	4	4	4	4	4	4	4	4	3	3	3	3	3	3	3	3	3	3
232	3	3	3	3	4	3	2	0	0	0	0	0	0	0	3	3	2	3	4	3	3	2	2	3	5	1	4	5	4	3	3	5	2	5	4	3	4	3	4	3	2	1	1	3	1	1	1	1	1
233	2	2	3	3	2	2	3	1	0	1	1	0	2	0	1	1	1	2	2	3	2	2	1	2	4	5	2	4	2	2	2	5	2	2	5	2	4	3	2	2	2	2	2	3	1	1	2	2	3
234	3	2	2	2	2	3	2	1	1	1	0	0	0	0	1	0	1	1	1	3	1	1	2	1	5	2	2	6	2	3	5	6	2	3	5	2	4	2	2	4	4	4	2	5	1	2	2	3	3
235	3	3	1	3	3	3	2	2	1	1	1	1	1	1	2	2	2	2	2	2	2	2	2	2	4	4	3	5	1	3	5	5	4	3	3	3	5	1	4	3	3	3	3	1	3	3	3	3	3
236	2	3	3	3	3	3	1	2	1	1	1	1	1	1	3	3	3	3	3	1	2	3	2	1	4	4	4	4	4	4	4	4	5	4	3	5	4	5	6	2	2	1	2	3	1	1	1	1	1
237	2	3	3	3	3	3	3	1	1	1	1	1	0	1	2	2	2	2	2	1	2	2	2	2	3	5	4	4	4	4	4	4	4	5	2	3	3	3	1	3	5	4	1	2	1	2	3	2	4
238	2	2	3	2	2	2	2	2	0	1	3	1	1	0	3	3	3	2	1	2	2	1	3	2	5	5	4	4	3	4	5	5	2	4	4	4	4	4	6	1	3	4	1	1	1	1	1	2	2
239	2	3	3	3	4	4	2	1	1	1	3	0	1	1	1	2	2	3	2	2	1	2	3	3	5	5	4	3	4	4	5	6	4	5	4	5	4	6	5	4	4	2	3	5	3	3	2	4	3
240	2	2	2	4	2	5	2	1	0	0	0	0	0	0	2	1	0	1	2	2	3	2	1	0	6	4	2	6	2	5	4	5	2	4	4	4	6	5	6	4	3	4	3	4	2	4	2	3	4
241	2	3	3	3	4	3	2	0	0	0	0	0	0	0	1	1	0	1	2	1	2	2	1	1	5	2	5	5	2	3	5	6	4	2	4	4	5	3	4	3	4	4	4	3	1	2	2	2	2
242	1	2	4	2	3	2	1	1	0	1	0	0	0	0	1	1	0	1	1	1	0	1	1	2	4	2	5	5	4	5	4	5	3	2	2	4	5	2	4	2	4	4	4	3	4	2	3	2	2
243	4	3	3	2	3	3	1	1	0	1	0	0	1	1	1	2	1	4	2	2	3	3	1	3	6	2	5	5	4	5	5	6	6	4	4	4	4	3	5	5	5	5	5	5	5	5	5	5	5
244	2	2	3	2	3	3	2	1	0	1	0	0	1	0	1	1	1	2	2	2	2	2	1	1	5	4	5	4	2	5	5	5	2	4	4	5	5	4	5	3	2	3	3	3	2	2	2	2	2
245	3	1	2	2	2	1	2	0	0	0	0	0	0	0	0	0	0	1	2	2	2	1	2	0	5	5	5	3	1	3	3	6	2	6	3	6	6	6	6	3	3	3	3	3	4	4	4	2	3
246	2	3	3	3	3	5	1	1	1	1	0	0	1	1	3	3	3	2	2	3	1	1	2	3	6	6	6	6	3	6	6	6	6	6	6	6	6	1	6	1	3	5	1	2	2	2	2	2	2
247	2	3	2	4	4	3	2	1	1	1	0	1	1	1	2	1	1	3	2	1	1	1	1	1	4	4	5	4	3	5	5	5	4	5	5	5	5	2	5	3	4	2	2	2	1	1	1	2	1
248	2	4	2	2	4	4	2	0	0	1	0	0	0	0	0	1	0	2	2	1	1	2	0	0	4	2	3	5	1	3	5	5	2	4	5	5	4	2	4	3	3	4	4	2	2	2	1	3	4
249	4	3	2	4	4	2	2	1	0	0	0	0	0	0	1	1	0	1	1	2	1	2	1	2	5	3	4	4	4	4	5	4	2	2	2	2	2	1	5	2	4	4	4	2	2	2	3	2	2
250	2	2	4	2	2	3	2	0	0	1	0	1	0	0	2	2	1	2	2	1	1	3	1	1	5	1	5	5	3	5	5	4	2	2	4	4	4	5	4	2	4	1	1	4	2	2	1	2	2
251	1	1	4	2	4	4	2	0	0	0	0	0	0	0	1	1	0	2	2	2	1	2	2	2	5	4	5	4	3	4	5	5	3	4	4	5	5	3	4	4	4	4	4	4	4	3	3	3	4
252	2	1	3	2	1	2	4	2	0	1	1	1	1	0	1	0	1	2	2	0	2	1	1	0	2	2	2	2	2	2	4	5	4	2	2	2	5	2	3	1	2	2	2	2	2	2	2	2	2
253	2	2	3	3	2	2	2	1	0	1	1	1	1	0	0	0	1	0	1	1	1	1	1	1	2	1	4	2	2	2	3	5	3	3	3	3	4	3	2	1	1	1	2	2	2	2	2	2	2
254	1	2	4	2	4	1	2	3	2	2	1	0	3	1	2	2	3	1	2	2	3	2	2	3	6	2	5	6	2	5	4	6	6	2	2	5	5	2	6	3	2	2	2	5	3	5	4	5	5
255	3	2	3	4	3	2	2	1	1	0	0	0	0	0	1	2	2	2	1	2	1	2	1	1	4	4	5	4	2	5	5	5	4	3	4	4	5	2	5	3	4	4	2	3	2	2	2	2	2
256	2	3	3	3	3	2	2	1	0	1	1	1	1	1	1	1	1	3	3	1	3	3	1	1	4	3	4	4	2	2	2	4	4	2	2	2	3	1	2	4	4	3	3	3	3	3	3	3	3
257	2	2	4	4	4	4	2	1	1	1	1	0	0	0	1	1	0	0	1	2	2	1	0	1	5	5	4	3	5	5	5	5	3	4	5	4	4	3	5	2	2	3	4	4	3	2	3	3	3
258	2	2	3	4	4	3	2	1	0	1	0	1	0	0	0	0	1	1	3	1	1	1	1	0	5	2	4	2	2	2	5	5	3	2	2	4	4	2	2	2	4	3	1	2	1	1	2	2	2
259	2	3	3	3	3	3	4	2	1	2	1	2	2	1	2	2	1	2	3	3	2	2	3	2	5	3	3	3	5	5	1	5	5	5	5	5	5	5	5	4	4	5	4	5	5	3	5	5	5
260	2	3	3	4	4	2	4	1	1	1	1	3	2	1	1	2	1	2	3	2	2	2	2	1	5	5	5	5	5	5	5	5	5	5	5	5	5	3	4	3	4	4	2	4	2	2	2	2	3
261	2	1	3	2	3	3	2	1	1	1	1	1	1	1	1	1	1	3	2	1	1	2	1	1	4	4	4	4	2	4	4	5	3	2	2	4	4	2	5	4	4	4	4	4	4	2	4	4	4
262	2	1	4	4	4	4	2	1	1	1	1	1	1	1	1	3	3	2	2	2	1	2	3	2	6	6	6	6	5	6	5	6	5	5	5	5	6	4	6	5	4	5	3	5	5	5	3	5	5
263	2	2	3	2	3	3	2	1	0	0	0	0	0	0	1	1	0	1	2	1	0	2	0	0	4	2	3	5	2	4	5	5	3	4	5	5	5	3	5	4	4	2	4	4	2	2	2	2	4
264	3	3	2	3	3	3	2	1	1	1	1	0	1	0	2	1	1	1	2	2	1	1	2	2	5	4	5	5	4	5	5	5	3	3	4	4	5	3	4	3	3	3	3	4	2	2	3	2	3
265	2	3	4	3	4	5	1	1	0	1	0	0	1	1	2	3	1	4	3	2	0	3	2	3	6	4	5	6	4	6	5	6	4	4	5	5	5	2	5	2	4	4	4	4	4	4	1	2	4
266	3	3	2	4	5	5	1	2	2	2	2	1	2	1	1	1	1	3	3	1	3	3	1	1	5	4	6	6	2	2	6	5	3	4	4	5	6	4	4	4	4	2	2	4	1	2	1	3	4
267	3	2	2	2	2	2	2	1	1	1	1	0	1	0	1	1	1	2	2	2	3	3	1	1	2	2	2	4	2	2	4	5	2	2	4	4	4	2	2	2	2	2	3	3	2	2	2	2	3
268	2	2	3	3	5	5	2	0	1	1	1	1	1	1	2	1	1	1	2	3	1	2	1	1	5	5	4	5	3	4	5	5	3	3	5	5	5	3	5	4	4	4	4	4	4	4	2	4	4
269	2	3	3	2	2	3	2	1	1	1	1	1	0	0	1	1	0	1	2	1	3	2	0	1	3	2	2	2	2	2	4	4	2	1	2	4	4	2	4	1	2	1	2	2	1	1	1	1	3
270	2	3	3	3	2	2	4	1	1	0	0	0	0	1	1	2	1	1	3	1	1	2	3	2	5	5	4	5	2	5	4	5	4	5	6	5	5	3	4	4	4	3	3	3	2	3	2	2	4
271	2	2	3	3	1	3	3	0	0	0	0	0	0	0	1	2	2	4	2	2	1	1	2	2	5	5	5	1	3	6	5	5	4	5	3	5	6	3	6	3	4	4	5	5	4	2	3	4	4
272	2	2	3	4	4	4	2	2	1	2	3	1	2	0	1	1	1	2	2	1	3	2	1	3	5	2	5	5	2	4	4	5	4	4	3	5	5	2	5	3	4	3	2	4	1	2	2	2	3
273	2	2	3	3	3	3	3	2	1	1	0	1	1	0	1	1	1	3	3	1	1	1	1	1	3	3	4	3	2	3	4	4	2	3	3	5	4	2	4	2	2	2	2	2	2	3	2	2	2
274	2	3	4	2	4	4	1	1	1	1	1	1	0	0	1	2	0	2	3	2	1	1	1	1	2	2	3	4	2	4	5	5	2	3	2	5	2	2	2	2	2	2	4	2	1	2	2	2	2
275	2	2	5	2	2	2	4	1	0	1	0	0	0	0	1	2	1	0	1	2	3	2	3	2	6	4	5	5	4	5	5	6	5	4	4	5	5	3	6	4	4	4	4	4	4	4	3	3	4
276	3	3	2	4	3	4	2	2	1	1	1	1	1	1	1	1	1	2	3	3	1	2	2	3	4	4	4	3	2	2	4	5	2	2	2	4	4	1	2	2	4	4	2	2	2	2	1	2	3
277	2	2	3	4	4	4	2	1	1	1	1	1	1	1	1	1	1	3	3	1	3	3	1	1	5	2	2	2	2	2	5	5	5	5	5	5	5	2	5	3	3	2	2	5	3	3	2	3	3
278	3	3	3	3	3	2	2	1	1	3	2	1	2	1	3	2	2	2	2	2	2	2	3	2	5	2	3	4	2	4	4	4	4	4	3	3	4	2	3	2	4	3	2	2	2	3	1	3	4
279	2	2	4	2	3	3	2	1	1	1	1	1	1	1	1	1	1	3	3	1	3	3	1	1	5	2	3	5	2	2	5	5	2	5	2	5	5	3	5	2	2	2	2	2	2	2	2	2	2
280	2	2	4	4	3	2	2	0	0	0	0	0	0	0	1	1	2	1	2	2	1	1	2	2	4	4	5	4	3	3	4	4	4	4	4	5	6	4	4	2	2	2	2	3	2	1	2	2	2
281	2	3	3	4	4	4	1	1	1	2	1	0	1	1	1	2	2	1	2	2	1	1	2	1	5	3	5	5	5	5	5	5	4	4	4	5	5	2	5	2	3	3	1	2	2	2	2	2	4
282	2	2	4	5	3	3	4	2	2	2	1	0	0	0	2	1	1	3	2	1	1	1	1	3	6	6	4	5	6	6	6	6	4	2	4	4	4	2	6	4	4	4	3	4	3	3	2	2	3
283	2	3	3	4	4	4	2	1	1	1	1	1	1	1	0	0	0	4	4	0	4	4	0	0	3	2	5	4	3	4	5	5	3	2	2	2	5	3	2	3	4	3	3	3	3	3	3	3	3
284	4	5	1	1	3	3	1	0	0	0	0	0	0	0	0	0	0	4	4	0	4	4	0	0	1	1	1	1	1	5	5	5	5	5	3	5	5	5	5	1	1	1	1	1	1	1	1	1	1
285	2	2	3	3	4	3	2	0	0	0	0	0	0	0	1	1	1	3	3	1	3	3	1	1	2	2	4	4	2	2	4	4	2	3	4	6	6	4	4	2	2	2	2	3	2	3	3	3	3
286	2	2	4	2	2	2	3	0	1	1	0	0	1	1	1	1	1	1	1	1	2	2	1	1	3	5	3	5	4	4	5	5	4	3	4	4	5	4	4	3	4	3	3	4	1	1	1	2	2
287	2	1	3	2	4	4	3	0	0	0	0	0	0	0	2	2	2	1	3	1	1	2	2	2	5	5	4	5	2	3	5	5	2	2	5	5	5	4	5	3	3	3	3	3	3	2	1	2	3
288	2	3	3	1	3	3	2	1	0	1	0	0	1	1	1	1	0	0	1	1	1	0	1	1	2	2	3	4	1	3	3	4	4	2	2	3	4	2	3	2	3	3	2	3	1	2	2	3	2
289	2	4	4	3	2	2	2	0	0	0	0	0	0	0	1	1	1	0	1	1	0	1	2	1	6	6	4	5	3	4	4	5	3	3	3	4	4	4	4	2	2	2	3	3	1	1	3	2	2
290	2	2	3	4	4	4	2	1	0	1	1	1	0	0	1	1	1	2	2	2	1	2	2	1	5	3	5	4	3	4	5	5	4	3	3	4	4	4	4	3	4	3	4	3	2	3	2	4	3
291	1	3	5	3	3	3	2	1	0	0	0	0	0	0	1	1	1	2	2	3	2	2	2	2	6	2	6	6	5	5	5	5	5	5	4	5	5	2	5	3	4	4	4	4	1	1	3	3	4
292	1	3	3	4	4	3	3	1	1	1	1	1	1	0	0	2	0	1	2	2	2	2	2	3	4	4	3	5	4	4	5	5	5	2	3	5	4	5	5	3	3	1	1	2	2	1	3	1	1
293	1	2	3	2	2	2	3	1	0	1	0	1	1	0	1	1	1	3	3	1	3	3	1	1	5	2	5	4	3	3	4	4	3	2	2	2	2	2	2	3	3	3	3	3	3	3	3	3	3
294	3	3	2	2	2	3	2	1	1	1	1	1	1	1	1	1	1	3	3	1	2	2	1	2	2	2	5	4	2	4	5	5	4	4	4	5	5	5	5	3	3	3	3	3	3	3	3	3	3
295	2	4	3	2	3	4	4	2	1	2	3	3	3	3	3	3	4	2	3	3	1	3	2	3	6	4	4	5	5	5	6	6	4	3	3	5	6	4	5	3	4	3	3	4	2	3	3	5	5
296	2	3	3	2	2	2	4	1	1	2	1	1	0	1	1	0	1	4	3	2	3	2	1	2	2	3	4	3	4	4	4	4	3	4	3	4	3	4	3	4	3	2	1	3	2	3	4	3	4
297	2	2	5	4	5	5	2	1	1	2	1	1	1	1	2	2	1	2	1	3	1	2	2	3	6	2	3	5	2	4	6	6	5	3	3	6	5	6	3	5	4	3	4	5	4	5	2	5	5
298	3	3	2	2	2	2	2	1	0	0	0	0	0	0	1	0	0	4	4	0	4	4	0	0	4	5	3	4	4	5	6	6	3	5	6	4	4	5	5	4	3	4	2	4	4	5	2	2	1
299	1	1	5	2	4	4	3	1	1	1	2	1	1	1	3	1	3	2	2	2	2	2	2	2	5	4	2	2	2	4	5	5	3	3	3	2	2	2	4	3	2	2	2	5	2	4	2	4	3
300	1	3	3	3	3	3	3	1	1	1	1	1	1	1	1	1	1	3	3	1	3	3	1	1	4	4	4	4	4	4	4	4	4	4	4	4	4	4	4	3	3	3	3	3	3	3	3	3	3
301	2	2	3	2	2	3	2	0	0	0	0	0	0	0	1	2	0	2	2	1	1	2	1	1	5	3	4	5	2	5	5	6	4	2	4	5	5	2	3	4	4	4	3	4	2	2	3	3	4
302	2	1	1	1	1	1	1	0	0	0	0	0	0	0	0	0	0	4	4	2	4	4	0	0	1	1	1	1	1	1	1	1	1	1	1	1	1	1	1	2	2	2	2	2	2	2	2	2	2
303	3	2	2	2	4	3	2	1	0	1	1	0	0	1	1	1	0	1	3	0	1	2	2	2	5	2	5	2	5	5	5	5	2	5	5	5	5	2	5	2	5	5	1	1	1	1	1	1	1
304	2	3	2	3	3	3	1	1	0	0	0	0	0	0	3	2	1	1	2	1	1	2	3	1	4	4	4	5	1	5	4	6	2	3	5	5	5	2	5	3	4	4	3	3	2	3	1	3	4
305	3	3	1	1	1	1	1	0	0	0	0	0	0	0	0	0	0	4	4	0	4	4	0	0	1	1	1	3	3	3	3	3	4	4	4	4	3	4	4	3	1	4	4	4	4	4	4	4	4
306	2	2	2	2	3	3	2	1	0	0	0	0	0	0	1	1	1	3	3	1	3	3	1	1	3	3	5	5	2	3	5	3	3	3	3	5	4	4	4	4	4	4	4	4	4	4	4	4	4
307	2	2	4	3	3	2	4	1	0	1	0	0	0	1	2	3	1	2	1	0	0	1	1	0	5	2	4	4	5	5	5	4	3	3	4	5	3	5	5	1	3	1	2	1	1	2	1	1	1
308	2	2	3	3	3	3	2	1	1	1	1	1	1	0	1	1	1	2	2	2	1	2	1	1	5	3	5	3	2	5	5	5	2	3	4	5	5	2	5	4	4	4	3	4	3	3	3	3	3
309	2	3	3	3	3	3	2	1	1	1	1	1	1	1	3	3	2	3	3	1	2	1	1	1	6	6	6	6	4	5	5	5	4	5	5	5	6	5	6	3	3	3	3	3	3	3	3	2	2
310	2	3	2	4	3	5	2	1	1	1	0	0	0	0	0	0	0	2	3	0	1	1	1	1	6	4	5	5	2	4	6	5	5	3	2	5	5	5	4	4	4	4	2	4	3	2	2	2	2
311	2	3	4	3	3	3	2	0	1	1	0	0	0	0	1	1	1	2	4	1	1	3	0	0	2	2	4	3	2	2	2	3	2	1	4	2	2	3	3	1	1	1	1	2	2	3	3	3	1
312	2	3	4	4	4	4	3	1	1	1	1	0	0	0	1	1	1	3	2	1	1	1	1	1	4	1	5	4	3	4	5	5	3	5	5	5	5	5	5	3	2	4	2	3	3	4	2	4	3
313	1	2	5	2	4	5	1	1	0	1	1	1	1	1	1	1	1	3	3	1	3	1	1	1	5	2	5	5	2	5	5	5	4	5	2	2	5	2	5	3	4	4	1	3	1	3	1	4	3
314	3	3	3	4	4	4	2	0	0	1	0	0	1	0	0	1	1	1	1	2	2	1	2	1	4	4	4	5	2	4	2	5	4	5	4	4	5	2	5	3	3	4	2	3	2	2	2	3	4
315	2	2	4	3	4	3	2	0	0	0	0	0	0	1	1	1	1	1	3	1	2	2	1	2	5	3	4	4	3	3	4	4	3	3	3	3	4	4	4	2	3	2	3	2	1	1	1	1	1
316	2	1	1	3	3	2	2	2	2	2	2	2	1	1	2	3	3	3	2	1	1	3	2	4	3	2	2	3	1	2	6	4	2	5	3	2	3	1	4	1	1	2	1	5	1	3	1	2	2
317	2	3	2	3	3	3	2	1	1	1	1	1	1	1	1	2	1	1	2	1	1	1	2	2	5	2	4	4	4	4	4	6	4	4	3	4	4	4	5	3	2	4	2	1	4	2	2	2	3
318	1	1	2	4	2	2	3	0	0	0	0	0	0	0	2	0	0	2	2	2	1	2	0	0	2	3	2	3	2	2	4	4	2	2	2	2	2	2	2	1	3	1	1	1	1	1	1	1	1
319	2	2	3	3	5	5	1	1	0	1	0	0	1	0	2	2	2	3	2	3	1	2	1	1	3	3	4	3	2	2	2	2	2	2	2	2	2	2	2	3	3	2	2	3	2	2	2	4	3
320	2	2	3	3	3	3	3	0	0	0	0	0	0	0	2	2	2	2	2	2	2	2	2	2	6	4	4	4	4	6	5	5	4	6	6	6	6	6	6	5	5	5	5	5	5	2	5	5	5
321	1	3	5	4	4	5	1	1	0	1	0	0	1	1	1	2	0	0	1	1	0	1	1	1	3	5	4	6	2	4	5	6	3	4	2	5	5	5	5	3	5	2	4	5	1	1	3	3	4
322	2	2	3	3	3	2	2	1	1	1	1	1	1	1	1	1	1	3	3	1	3	2	1	1	5	5	5	5	5	5	5	6	5	5	5	5	5	4	4	3	3	3	3	3	3	3	3	4	3
323	2	3	4	2	3	3	1	1	1	1	1	1	1	1	1	1	2	2	1	1	2	2	2	2	4	3	4	5	5	5	3	5	5	3	4	5	4	2	5	5	4	4	3	2	3	4	1	4	3
324	3	3	3	3	3	4	2	1	0	1	1	1	1	0	2	2	1	2	2	2	1	2	1	1	3	2	2	4	2	4	4	4	2	3	5	4	3	2	4	4	4	4	2	4	1	3	1	3	3
325	3	2	2	3	4	3	2	2	1	2	1	1	0	2	3	3	2	3	3	3	2	2	3	3	5	2	2	5	2	5	5	5	5	4	2	3	4	5	4	1	4	2	2	5	2	3	2	4	4
326	2	2	2	1	2	1	2	0	0	0	0	0	0	0	0	0	0	4	4	0	4	4	0	0	1	1	1	1	1	1	1	2	1	1	1	1	1	1	1	1	1	1	1	1	1	1	1	1	1
327	2	2	2	3	2	2	2	0	1	1	1	0	0	0	2	1	1	2	2	1	2	2	1	1	4	2	4	4	3	5	5	5	4	4	3	4	4	5	4	4	4	4	3	4	2	2	3	3	3
328	2	3	3	3	3	3	2	1	0	0	0	0	0	0	0	0	0	4	4	0	4	2	1	1	4	2	4	3	3	4	3	5	3	3	3	3	4	4	4	3	3	4	3	3	3	2	2	2	2
329	2	2	2	4	4	3	2	1	0	0	0	0	0	1	1	1	1	3	3	1	3	3	1	1	2	1	2	2	4	2	2	5	5	5	5	5	2	2	2	2	4	4	2	4	4	4	3	2	2
330	2	2	4	2	2	2	2	1	0	0	0	0	0	0	1	1	2	2	3	1	3	3	1	1	2	2	5	5	4	5	5	5	4	6	5	5	6	2	5	3	4	3	4	2	2	2	2	2	2
331	3	2	2	4	3	3	3	1	2	2	2	2	1	1	1	4	1	3	3	2	3	3	1	3	5	5	5	4	2	4	4	4	3	3	4	5	5	3	4	3	4	3	4	4	1	2	1	4	5
332	2	2	4	2	4	4	2	1	1	1	1	1	1	1	1	1	1	3	3	1	3	3	1	2	4	2	4	4	3	4	4	5	3	3	4	4	4	2	4	3	3	4	2	4	4	2	2	2	1
333	2	2	4	3	3	3	2	1	0	1	0	0	1	0	1	2	1	2	1	1	1	1	2	1	4	3	5	4	3	3	5	5	5	3	3	5	5	3	3	2	2	4	2	5	2	2	4	2	2
334	3	2	4	3	4	2	4	1	1	1	1	1	1	1	1	1	1	0	3	1	0	2	1	2	5	2	5	4	5	3	5	2	1	1	5	4	5	5	5	2	2	4	3	3	2	2	2	2	3
335	2	2	3	2	2	2	2	1	1	2	1	1	1	1	2	3	1	1	3	1	2	2	1	1	5	2	3	5	3	4	6	6	5	3	5	5	5	6	5	4	4	4	4	4	4	3	4	3	4
336	2	2	3	2	3	3	2	2	1	2	1	1	1	0	3	3	3	2	2	1	0	2	1	1	5	3	2	2	2	5	5	4	3	4	4	4	4	2	4	3	4	4	2	4	2	2	2	2	2
337	2	2	3	2	4	4	3	0	0	0	0	0	0	0	1	1	1	3	3	1	1	3	1	1	4	3	2	2	3	3	5	4	3	3	3	4	4	3	3	3	1	3	3	3	2	3	2	3	3
338	3	4	3	4	4	3	3	1	1	1	0	0	0	0	2	1	1	1	1	1	1	1	1	1	5	4	4	4	2	3	5	5	2	2	4	5	5	2	5	3	4	3	2	3	1	2	2	2	2
339	2	2	2	4	2	3	2	1	0	1	1	0	1	1	3	2	1	1	1	2	3	2	1	1	4	1	5	2	1	6	6	6	6	2	2	5	6	4	5	4	4	5	1	3	4	4	2	3	2
340	1	1	3	2	2	1	2	0	0	0	0	0	0	0	0	0	0	4	4	0	4	4	0	0	1	1	1	1	1	1	1	1	1	1	1	1	1	1	1	1	1	1	1	1	1	1	1	1	1
341	2	3	2	3	4	4	2	1	1	0	1	0	1	1	1	1	3	2	2	2	1	3	3	2	5	4	3	5	4	5	5	5	4	4	4	5	5	3	5	5	5	4	2	4	2	4	2	5	5
342	2	3	4	3	3	3	2	1	0	1	0	1	1	1	2	2	2	2	2	2	3	2	2	2	4	4	3	4	4	3	3	4	4	4	4	3	4	3	3	4	4	4	2	4	4	3	4	4	3
343	2	2	2	2	3	4	2	1	1	1	2	1	1	1	1	1	2	1	1	1	1	1	0	1	4	2	5	2	3	3	5	4	4	3	3	5	5	4	4	3	3	2	1	2	3	2	2	3	3
344	2	3	3	3	5	5	1	2	1	1	2	1	2	1	1	2	2	2	3	2	2	3	2	3	6	5	5	4	3	4	5	5	5	1	5	5	6	3	5	4	3	4	3	5	2	3	1	4	4
345	3	3	3	2	3	4	2	1	1	1	0	0	0	0	1	1	2	1	2	1	2	1	1	2	5	2	5	5	2	3	5	5	5	3	5	5	6	3	5	4	4	4	2	4	3	4	3	3	4
346	3	2	2	2	2	2	2	0	0	0	0	0	1	1	2	2	1	1	2	2	3	1	1	0	3	3	3	4	2	4	5	5	3	2	4	4	4	4	4	1	2	2	1	1	1	1	2	2	2
347	3	2	3	2	4	3	2	1	1	1	1	1	1	0	2	1	1	1	2	1	1	2	1	2	4	3	4	4	3	4	4	4	4	4	4	4	4	3	4	3	4	3	3	4	3	3	2	2	2
348	1	3	4	3	2	2	2	1	0	1	0	0	0	0	2	2	1	1	2	2	1	1	2	2	5	2	3	4	2	4	5	5	2	3	2	5	5	4	4	3	4	4	3	3	2	3	3	3	3
349	3	3	2	4	4	4	1	1	1	1	1	1	1	1	1	1	1	3	3	1	2	3	2	3	5	5	2	5	4	5	5	5	5	5	5	5	5	3	3	3	4	4	2	3	3	5	5	5	4
350	2	2	2	3	3	3	2	1	1	1	1	1	1	1	1	1	1	3	1	3	1	1	1	1	4	4	4	4	4	4	4	4	4	4	4	4	4	4	4	3	3	3	3	3	3	3	3	3	3
351	3	3	3	2	2	2	3	1	0	1	1	0	1	0	2	2	1	3	2	2	1	2	1	3	5	3	5	5	5	5	5	5	5	4	5	4	3	2	5	3	4	2	2	4	4	4	4	4	4
352	2	2	4	4	4	4	4	1	1	1	1	1	1	1	1	1	1	3	3	1	3	3	1	1	4	2	4	4	2	4	4	4	6	4	6	6	4	4	4	3	2	4	4	4	4	4	2	2	2
353	4	3	1	4	4	4	1	1	0	0	0	0	0	1	2	3	1	1	1	1	0	1	4	2	4	1	3	2	2	2	4	6	4	3	4	4	4	2	2	3	3	5	3	4	3	4	3	2	4
354	3	2	2	2	5	4	1	2	1	2	2	2	1	1	2	2	2	1	2	3	1	1	1	3	3	1	5	4	1	2	4	4	4	3	1	3	6	1	2	2	2	1	1	4	1	3	3	4	3
355	2	2	4	2	3	3	2	0	0	0	0	0	0	0	1	1	1	3	3	1	0	1	0	1	4	2	4	4	4	4	4	4	4	4	4	4	4	4	4	3	3	3	2	4	3	3	3	2	4
356	2	2	3	3	3	3	1	1	1	2	1	0	1	0	2	2	2	3	2	2	1	3	1	1	5	3	3	4	5	4	4	5	3	3	4	3	4	2	4	4	5	5	4	4	2	3	3	4	3
357	2	3	2	3	4	4	1	2	1	2	1	1	1	0	2	2	2	3	1	1	1	2	2	2	4	4	4	5	3	4	5	6	4	3	4	5	4	2	4	2	4	4	2	4	3	2	3	4	4
358	2	2	2	3	4	3	2	2	1	2	1	2	1	1	2	2	3	2	3	1	1	3	1	2	3	4	3	3	3	4	4	3	3	3	3	4	3	3	3	2	2	4	2	2	2	2	2	2	4
359	2	3	2	4	4	4	1	3	2	2	2	1	1	1	3	2	3	2	1	3	1	2	2	2	5	4	5	5	4	5	4	5	2	2	4	5	5	2	5	3	4	2	2	2	2	2	4	4	4
360	2	2	3	2	2	3	2	1	2	2	1	1	1	1	2	2	0	1	1	1	1	1	1	1	4	2	4	2	4	4	4	4	2	3	2	2	1	2	3	2	5	3	4	4	1	1	1	1	2
361	3	2	2	3	4	3	3	1	0	1	1	2	2	2	2	2	2	1	1	2	1	1	1	1	4	4	3	4	2	4	5	5	3	5	3	4	3	2	4	3	3	3	2	3	1	1	1	2	2
362	2	3	3	2	3	4	1	1	1	1	1	0	0	0	1	1	1	1	1	1	1	1	1	1	5	4	6	5	2	2	5	5	5	4	4	5	5	4	5	2	4	4	4	4	1	2	4	1	2
363	2	2	3	2	2	2	2	1	0	1	1	1	1	0	1	2	1	2	2	1	2	2	2	2	4	3	4	4	2	5	3	6	5	3	2	5	5	3	5	3	4	4	2	4	2	2	2	2	3
364	2	3	3	4	4	4	2	1	0	1	1	1	1	0	1	1	0	2	2	2	1	2	1	1	5	3	5	3	2	5	5	5	5	3	2	4	4	2	2	3	4	4	3	4	2	3	2	3	4
365	2	1	2	2	2	3	2	1	0	0	0	1	0	0	0	0	0	1	2	2	1	1	0	1	3	3	3	3	3	3	4	4	3	3	4	3	3	4	4	2	2	2	2	2	2	2	1	2	1
366	3	2	2	2	3	3	3	0	0	0	0	0	0	0	1	1	1	2	2	2	1	2	2	2	1	1	1	6	2	2	6	6	6	2	5	4	5	3	3	2	1	1	1	3	3	3	1	1	1
367	2	4	2	3	5	5	1	2	2	2	2	2	1	2	2	2	2	2	2	2	2	2	2	2	1	3	3	1	3	1	3	1	3	3	4	1	2	3	2	2	4	3	5	3	4	3	4	5	2
368	3	2	2	2	2	2	2	0	0	0	1	0	1	0	1	1	1	3	3	1	3	3	1	1	4	4	4	4	4	4	4	4	4	4	4	4	4	4	4	1	2	3	3	2	2	2	2	2	2
369	2	2	3	3	4	4	2	1	1	2	1	0	2	1	1	3	2	2	1	3	2	1	2	2	6	5	5	5	5	6	5	5	3	2	5	5	5	5	5	3	3	3	3	3	3	3	3	3	3
370	3	3	2	5	4	4	2	1	1	1	1	1	1	1	1	1	1	2	3	1	2	3	2	2	6	5	4	5	2	2	4	5	4	2	4	6	5	2	5	2	4	2	4	4	2	4	4	2	2
371	2	4	2	4	4	4	2	0	1	1	1	0	0	1	1	1	1	2	2	2	1	1	2	1	5	4	3	5	2	5	4	5	3	5	3	4	5	5	5	2	4	3	2	5	2	3	3	4	3
372	2	3	3	4	2	2	3	1	1	1	1	1	1	1	2	1	1	1	2	3	2	3	2	2	5	2	4	4	5	5	5	1	2	1	4	4	4	6	5	4	5	4	2	3	2	2	2	3	3
373	2	1	3	4	3	3	3	3	2	2	2	2	2	2	3	3	3	2	1	3	3	3	3	3	5	5	4	4	5	5	5	5	5	2	5	5	5	5	5	3	5	5	5	5	4	5	2	5	5
374	2	3	2	3	3	3	2	0	0	0	0	0	0	0	0	0	0	4	4	0	4	4	0	0	1	2	3	2	2	5	5	5	4	3	5	5	5	5	5	4	4	4	1	5	1	1	1	1	3
375	2	3	2	3	3	3	3	1	0	1	0	0	0	0	1	1	0	1	1	1	1	2	2	1	4	2	2	4	2	2	4	5	2	4	5	2	2	2	3	4	3	4	4	3	4	2	2	2	3
376	3	3	2	2	2	4	3	1	1	1	1	0	0	0	3	1	2	1	1	1	1	1	1	2	6	5	5	4	2	5	5	5	5	2	6	5	5	5	5	4	4	3	3	2	2	2	2	4	2
377	3	2	2	3	2	4	3	3	1	3	1	1	1	1	1	1	1	3	3	1	3	3	1	1	2	2	2	2	2	2	4	4	2	2	6	2	2	4	2	1	2	2	2	2	2	4	2	2	2
378	2	3	3	3	2	3	2	1	1	1	1	1	1	1	1	1	1	3	3	1	3	3	1	1	4	4	4	4	3	4	5	5	5	2	5	5	5	5	4	3	3	4	3	3	3	3	3	4	3
379	2	1	2	2	3	3	2	1	0	1	1	1	1	1	1	2	1	2	2	1	2	2	1	2	5	2	2	5	4	6	5	5	3	2	5	5	5	2	5	3	4	4	4	4	2	3	3	4	3
380	2	2	4	2	3	3	2	1	0	0	0	0	0	0	3	1	1	2	3	2	3	2	1	0	5	5	3	5	6	3	3	6	5	2	4	5	5	4	4	2	2	2	2	5	2	2	2	2	2
381	2	2	4	4	4	4	2	1	3	1	1	1	0	0	3	3	1	4	2	1	2	3	0	0	5	5	5	5	2	5	5	5	2	2	4	5	5	4	5	2	3	2	3	2	1	3	1	4	4
382	4	3	3	2	2	2	2	0	0	1	1	0	0	1	3	2	2	2	2	2	2	3	2	2	4	4	3	3	3	5	5	5	5	5	4	5	4	2	5	3	4	5	3	2	2	3	2	2	2
383	2	2	3	3	3	3	3	2	1	1	1	1	1	1	1	1	1	3	3	1	3	3	1	1	5	4	5	5	5	5	5	5	6	5	4	6	5	5	6	3	4	3	4	3	4	3	3	4	3
384	2	3	3	3	3	5	2	1	1	1	0	1	1	0	1	0	1	4	1	3	2	3	0	3	5	4	5	4	5	5	4	5	4	5	4	5	5	2	4	2	4	2	5	4	2	2	2	2	2
385	2	3	3	4	3	2	2	1	0	0	0	0	0	1	1	1	1	2	2	1	1	2	2	1	4	3	5	2	2	4	5	5	3	2	2	5	5	4	4	2	4	3	4	4	4	2	4	2	2
386	2	3	4	4	4	4	2	1	1	1	0	0	1	0	1	2	1	2	2	1	1	1	1	1	5	4	5	5	2	4	5	4	2	3	4	5	5	2	5	2	3	4	4	2	1	2	2	2	2
387	2	2	4	4	4	4	2	1	0	1	0	0	0	0	1	1	0	2	1	2	1	1	1	1	5	4	5	5	2	3	4	5	2	2	4	3	6	3	5	3	4	4	4	4	4	4	2	2	3
388	3	2	2	2	2	4	2	1	1	1	1	1	1	1	3	3	2	2	4	3	1	4	2	1	6	4	4	5	2	3	4	4	4	3	6	6	6	1	2	5	5	5	5	5	5	3	1	5	3
389	2	3	2	5	4	4	3	1	1	1	1	0	1	1	3	2	2	3	3	3	2	2	2	3	6	3	6	4	4	4	5	6	5	4	4	3	4	2	2	3	4	4	4	4	4	4	4	3	4
390	2	1	3	2	4	5	2	1	0	1	0	0	0	0	1	1	1	1	1	1	1	1	1	1	4	2	3	4	2	4	5	5	4	3	5	5	5	2	3	4	4	4	3	4	4	4	1	2	2
391	3	2	2	3	3	2	2	1	1	2	1	1	1	1	2	1	0	1	1	1	0	2	0	0	3	2	4	4	2	2	4	3	3	1	3	4	4	4	4	4	4	4	3	3	3	3	2	2	2
392	2	2	4	4	3	3	3	1	1	1	1	1	1	1	2	2	2	1	1	3	1	1	3	3	5	5	6	6	5	5	5	5	5	5	5	5	5	5	6	4	4	4	4	4	3	4	2	4	4
393	2	2	3	3	3	3	2	1	1	1	1	2	1	1	1	1	1	2	2	2	1	2	2	1	5	5	1	6	2	5	6	6	5	2	5	5	5	2	2	4	4	4	3	5	4	3	2	3	4
394	2	3	3	4	4	4	2	1	0	0	0	0	0	0	1	1	0	2	2	2	1	2	1	0	5	5	4	4	4	4	5	5	3	4	5	4	4	2	5	3	4	5	4	4	1	2	2	2	2
395	1	4	3	2	4	4	2	1	1	1	1	1	0	0	1	1	1	2	3	3	3	3	1	1	4	3	5	5	3	3	4	3	4	4	3	4	4	4	3	3	4	4	2	2	2	2	2	4	2
396	2	2	2	3	4	4	1	1	1	2	1	1	2	1	3	3	2	2	1	3	1	2	3	2	4	1	4	2	4	4	4	6	3	3	5	4	6	2	1	3	4	3	2	3	3	3	3	3	3
397	2	3	3	2	3	4	3	1	1	1	1	1	1	0	1	2	2	3	2	0	2	1	0	1	1	4	3	1	1	4	4	2	2	3	1	5	3	3	4	2	4	3	2	1	3	2	2	5	2
398	2	3	2	2	3	4	4	1	1	1	1	1	1	1	1	1	1	3	3	1	3	3	1	1	5	5	5	5	5	5	5	5	5	5	5	5	5	5	5	2	3	3	2	1	1	1	1	1	1
399	3	3	2	3	3	2	2	2	1	1	1	1	1	2	2	2	2	3	3	1	2	2	1	1	5	5	5	5	5	5	6	6	5	5	5	5	5	2	5	3	4	4	4	4	2	2	3	4	4
400	2	3	2	3	5	4	3	1	1	1	1	1	1	1	2	2	2	1	1	1	1	1	1	1	5	2	4	5	4	4	5	5	4	4	4	5	4	3	4	2	4	2	4	3	1	1	1	1	2
401	2	2	4	2	2	2	2	1	0	1	0	0	0	1	1	1	0	1	2	1	1	1	1	1	5	3	3	5	2	5	4	5	3	4	5	4	5	3	5	3	4	3	2	1	2	3	2	3	3
402	2	3	2	3	3	3	2	0	0	1	0	0	0	0	1	1	1	3	3	1	3	3	1	1	4	4	5	5	4	5	5	5	5	5	5	5	5	3	5	4	2	2	2	5	4	3	4	4	3
403	1	2	4	2	2	2	2	0	1	1	0	1	1	1	1	1	0	2	2	1	3	2	1	1	4	5	4	4	2	5	5	5	2	5	5	4	5	2	5	2	3	4	3	2	3	3	4	3	4
404	2	2	2	1	3	3	2	1	1	1	1	1	1	1	1	2	1	2	2	2	2	2	2	2	4	4	4	4	4	4	4	4	4	4	4	4	4	4	4	5	4	4	4	4	4	4	4	4	4
405	3	2	4	4	3	3	3	2	2	0	1	1	1	1	1	1	1	3	3	1	3	3	1	1	4	4	4	4	4	4	4	4	4	4	4	4	4	4	4	3	3	3	2	2	3	2	3	2	3
[truncated: 23 more columns]
